# Supplementary material for: Neutral lipid storage disease with myopathy in China: a large multicentric cohort study
Source: Orphanet J Rare Dis. 2019 Oct 26;14:234. doi: 10.1186/s13023-019-1209-z (PMC6815004; doi:10.1186/s13023-019-1209-z)
Supplement: Supplementary file 1 — Additional file 1. Muscle fatty infiltration score on leg MRI of 21 NLSDM patients. Score of the fatty infiltration in individual muscles. (L): Left leg was more severe and selected for scoring; (R), Right leg was more severe and selected for scoring. Abbreviations: see Fig. 3. [file 13023_2019_1209_MOESM1_ESM.xls]

## Sheet: Sheet1
	Upper leg muscles												Lower leg muscles
No.	GM	RF	VL	VI	VM	Sa	Gr	AL	AM	BF	ST	SM	AT	PT	ED	PL	PB	So	GLh	GMh
P1	0	0	0	0	0	0	0	0	0	0	0	0	NA	NA	NA	NA	NA	NA	NA	NA
P2	3	0	2	1	1	1	1	1	1	2	2	2	1	0	1	0	0	5	2	5
p3(L)	2	0	3	5	2	1	0	1	2	3	1	2	0	1	0	2	2	5	2	4
P4 (L)	3	0	2	1	1	1	0	0	4	3	1	1	1	0	0	1	1	5	0	1
P5 (L)	3	1	2	2	2	1	2	1	3	3	2	3	NA	NA	NA	NA	NA	NA	NA	NA
P6	0	0	0	0	0	0	0	0	0	0	0	0	NA	NA	NA	NA	NA	NA	NA	NA
P7	2	0	1	1	1	1	1	1	1	2	1	2	1	1	1	1	1	1	2	3
P8	1	0	0	0	0	0	0	0	2	1	1	1	NA	NA	NA	NA	NA	NA	NA	NA
P12(R)	4	1	4	5	5	1	1	2	5	5	5	5	4	2	4	5	5	5	5	4
P13(R)	3	0	4	5	5	2	1	1	5	5	4	5	NA	NA	NA	NA	NA	NA	NA	NA
P23	3	0	1	1	1	1	1	2	2	3	2	2	0	1	2	2	2	5	1	3
P24	0	0	0	0	0	0	0	0	0	2	0	1	0	2	2	2	2	2	1	3
P25	3	0	2	2	2	2	1	2	3	5	3	4	4	5	3	3	3	5	4	5
P26	4	0	1	3	2	1	1	1	4	4	3	4	4	4	3	3	3	4	4	4
P27	5	1	5	5	5	2	2	5	5	5	4	5	3	3	3	3	3	5	5	5
P28	4	1	5	5	5	1	1	1	4	4	1	4	0	0	1	1	1	5	4	5
P29	1	0	0	0	0	0	0	0	0	1	0	1	0	0	0	0	0	3	0	0
P32	1	0	0	1	0	0	0	2	3	4	0	4	2	1	1	1	1	4	1	3
P34	1	0	0	1	0	0	0	3	4	4	0	4	3	1	1	1	1	5	1	3
p39	4	0	2	4	2	1	1	1	2	4	2	3	1	3	3	3	3	4	1	3
P45(R)	5	0	4	4	4	0	0	1	5	5	3	5	4	4	4	3	3	5	4	4
