# Supplementary material for: Neutral lipid storage disease with myopathy in China: a large multicentric cohort study
Source: Orphanet J Rare Dis. 2019 Oct 26;14:234. doi: 10.1186/s13023-019-1209-z (PMC6815004; doi:10.1186/s13023-019-1209-z)
Supplement: Supplementary file 2 — Additional file 2. Muscle edema score on leg MRI of 21 NLSDM patients. Score of the muscle edema in individual muscles. Abbreviations: See Fig. 3. [file 13023_2019_1209_MOESM2_ESM.xls]

## Sheet: Sheet1
	Upper leg muscles												Lower leg muscles
No.	GM	RF	VL	VI	VM	Sa	Gr	AL	AM	BF	ST	SM	AT	PT	ED	PL	PB	So	GLh	GMh
P1	0	0	0	0	0	0	0	0	0	0	0	0	NA	NA	NA	NA	NA	NA	NA	NA
P2	0	0	0	0	0	0	0	0	0	0	0	0	0	0	0	0	0	1	4	2
p3	1	0	2	2	2	0	0	0	0	1	0	0	0	0	0	0	0	0	2	0
P4	4	1	2	2	2	1	1	2	3	2	1	2	0	1	0	2	2	3	5	2
P5	2	1	4	1	2	1	1	1	3	3	2	3	NA	NA	NA	NA	NA	NA	NA	NA
P6	0	0	0	0	0	0	0	0	0	0	0	0	NA	NA	NA	NA	NA	NA	NA	NA
P7	1	1	1	0	0	0	0	0	0	2	1	3	2	0	0	0	0	0	1	1
P8	0	0	0	0	0	0	0	0	3	1	0	0	NA	NA	NA	NA	NA	NA	NA	NA
P12	3	3	3	3	3	2	1	2	2	2	1	1	2	2	2	2	1	4	2	2
P13	3	2	1	1	1	1	1	1	3	3	1	1	NA	NA	NA	NA	NA	NA	NA	NA
P23	0	0	0	0	0	0	0	0	0	0	0	0	NA	NA	NA	NA	NA	NA	NA	NA
P24	0	0	0	0	0	0	0	0	0	2	0	1	0	2	2	2	2	2	1	3
P25	0	0	0	0	0	0	0	0	0	0	0	0	0	0	0	0	0	0	0	0
P26	2	0	0	2	2	0	0	0	1	1	2	2	4	4	3	3	3	3	3	3
P27	1	3	0	0	0	0	2	0	0	3	0	0	3	4	3	3	3	1	1	1
P28	3	1	3	1	1	1	1	1	3	4	1	2	0	0	0	0	0	0	1	0
P29	1	1	0	0	0	0	0	0	1	1	0	0	0	0	0	0	0	0	0	0
P32	0	0	0	0	0	0	0	0	0	0	0	0	2	0	0	0	0	0	0	0
P34	0	0	0	0	0	0	0	0	0	0	0	0	0	0	0	0	0	0	0	0
p39	0	0	1	0	0	0	0	0	0	0	0	0	1	3	3	3	3	4	1	3
P45	0	0	2	2	2	0	0	0	0	0	2	1	2	0	0	1	1	2	0	2
AME	1	0.6	0.9	0.7	0.7	0.3	0.3	0.3	0.9	1.2	0.5	0.8	1.1	1.1	0.9	1.1	1	1.3	1.4	1.3
